# Supplementary material for: Disorder strength measured by quantitative phase imaging as intrinsic cancer marker in fixed tissue biopsies
Source: PLoS One. 2018 Mar 21;13(3):e0194320. doi: 10.1371/journal.pone.0194320 (PMC5862460; doi:10.1371/journal.pone.0194320)
Supplement: S1 Table — (XLSX) [file pone.0194320.s003.xlsx]

## Sheet: Sheet1
Core#	Disorder strength [μm]
B1	0.198945
B2	0.201453
B3	0.190931
B4	0.196835
B5	0.199384
B6	0.19367
B7	0.200274
B8	0.232568
B9	0.19277
B10	0.19331
B11	0.168629
B12	0.187448
B13	0.208846
B14	0.208823
B15	0.19927
B16	0.201444
B17	0.150413
B18	0.190879
B19	0.209403
B20	0.207722
M1	0.236968
M2	0.193075
M3	0.243681
M4	0.175709
M5	0.238048
M6	0.215555
M7	0.216307
M8	0.186272
M9	0.213868
M10	0.242479
M11	0.210255
M12	0.214241
M13	0.222152
M14	0.205402
M15	0.207834
M16	0.219344
M17	0.203687
M18	0.181933
M19	0.20543
M20	0.206662
